# Supplementary material for: Heterogeneous Ribonucleoprotein K Is a Host Regulatory Factor of Chikungunya Virus Replication in Astrocytes
Source: Viruses. 2024 Dec 14;16(12):1918. doi: 10.3390/v16121918 (PMC11680317; doi:10.3390/v16121918)
Supplement: Supplementary file 1 [file viruses-16-01918-s001.zip]

Archive with 1 entries (1 files):
- viruses-3342387-supplementary.pdf
